# Supplementary material for: Anaerococcoides asporogena gen. nov., sp. nov., a Strictly Anaerobic Bacterium, Isolated from the Dehydrated Sludge of a Steel Factory’s Wastewater Treatment Plant
Source: Microorganisms. 2026 May 9;14(5):1066. doi: 10.3390/microorganisms14051066 (PMC13209922; doi:10.3390/microorganisms14051066)
Supplement: Supplementary file 1 [file microorganisms-14-01066-s001.zip]

Archive with 2 entries (1 files):
- microorganisms-4265983-supplementary/
- microorganisms-4265983-supplementary/Supplementary Data_QWL-01.pdf
